# Supplementary material for: The Synergistic Effects of rhArg with Bcl-2 Inhibitors or Metformin Co-Treatment in Multiple Cancer Cell Models
Source: Cells. 2026 Jan 16;15(2):164. doi: 10.3390/cells15020164 (PMC12839320; doi:10.3390/cells15020164)
Supplement: Supplementary file 1 [file cells-15-00164-s001.zip]

Archive with 2 entries (2 files):
- cells-4044689 Supplementary Figure (Final).pptx
- File S1. Raw WB image (Final).pptx
